# Supplementary material for: Interaction between genetic susceptibility to obesity and food intake on BMI in Finnish school-aged children
Source: Sci Rep. 2023 Sep 14;13:15265. doi: 10.1038/s41598-023-42430-5 (PMC10502078; doi:10.1038/s41598-023-42430-5)
Supplement: Supplementary file 1 — Supplementary Tables. [file 41598_2023_42430_MOESM1_ESM.xlsx]

## Sheet: S Table 2
Supplementary Table 2. A list of individual SNPs interacting with food items in relation to BMIz. SNPs with same direction and p < 0.2 were incorporated into food-spesific GRS.
Dark bread	Interaction with SNP	B	Std. Error	Beta	t	p-value	95% CI
	rs1514175	0.018	0.007	0.103	2.554	0.011	0.004	0.031
	rs543874	0.021	0.009	0.08	2.364	0.018	0.003	0.038
	rs2867125	0.022	0.009	0.17	2.311	0.021	0.003	0.04
	rs13107325	0.045	0.029	0.05	1.58	0.114	-0.011	0.101
	rs206936	0.016	0.008	0.075	1.955	0.051	0	0.032
	rs7127684	0.012	0.007	0.076	1.787	0.074	-0.001	0.026
	rs7138803	0.011	0.007	0.061	1.568	0.117	-0.003	0.026
	rs1421085	0.017	0.007	0.095	2.335	0.02	0.003	0.031
	rs571312	0.014	0.009	0.058	1.644	0.1	-0.003	0.031
	rs3810291	0.011	0.007	0.076	1.542	0.123	-0.003	0.026
Biscuits & cookies
	rs543874	0.03	0.022	0.053	1.378	0.169	-0.013	0.072
	rs11676272	0.026	0.017	0.066	1.564	0.118	-0.007	0.058
	rs3817334	0.032	0.018	0.086	1.77	0.077	-0.004	0.068
	rs7138803	0.034	0.015	0.095	2.187	0.029	0.003	0.064
	rs10134820	0.113	0.048	0.091	2.337	0.02	0.018	0.208
	rs2241423	0.068	0.022	0.284	3.041	0.002	0.024	0.112
	rs571312	0.042	0.021	0.079	2.01	0.045	0.001	0.084
Sugary juice drink
	rs2815752	0.024	0.014	0.118	1.671	0.095	-0.004	0.051
	rs1514175	0.023	0.013	0.086	1.697	0.09	-0.004	0.049
	rs543874	0.037	0.019	0.075	1.969	0.049	0	0.074
	rs2867125	0.039	0.019	0.21	2.052	0.04	0.002	0.076
	rs10938397	0.022	0.013	0.084	1.671	0.095	-0.004	0.049
	rs7138803	0.02	0.014	0.071	1.438	0.151	-0.007	0.047
	rs1421085	0.026	0.013	0.094	1.991	0.047	0	0.051
Sweets & chocolate
	rs2815752	0.051	0.027	0.125	1.876	0.061	-0.002	0.105
	rs543874	0.075	0.033	0.079	2.263	0.024	0.01	0.139
	rs2867125	0.063	0.036	0.16	1.76	0.079	-0.007	0.133
	rs11676272	0.051	0.024	0.094	2.129	0.034	0.004	0.097
	rs10938397	0.061	0.026	0.115	2.391	0.017	0.011	0.112
	rs2112347	0.031	0.024	0.072	1.298	0.195	-0.016	0.077
	rs10134820	0.161	0.081	0.085	1.992	0.047	0.002	0.32
	rs1421085	0.044	0.027	0.088	1.662	0.097	-0.008	0.097
	rs571312	0.058	0.033	0.062	1.731	0.084	-0.008	0.123
	rs2287019	0.039	0.029	0.094	1.347	0.178	-0.018	0.096
Pizza
	rs2815752	0.083	0.06	0.125	1.389	0.165	-0.034	0.201
	rs543874	0.144	0.067	0.111	2.143	0.032	0.012	0.276
	rs2867125	0.139	0.08	0.229	1.736	0.083	-0.018	0.295
	rs11676272	0.169	0.056	0.211	2.989	0.003	0.058	0.279
	rs887912	0.102	0.062	0.073	1.635	0.102	-0.02	0.224
	rs10938397	0.085	0.049	0.108	1.743	0.082	-0.011	0.181
	rs2112347	0.099	0.048	0.156	2.05	0.041	0.004	0.193
	rs7127684	0.078	0.058	0.089	1.347	0.178	-0.035	0.191
	rs7138803	0.106	0.054	0.095	1.965	0.05	0	0.213
	rs1421085	0.105	0.063	0.137	1.659	0.097	-0.019	0.228
	rs3810291	0.173	0.059	0.286	2.935	0.003	0.057	0.289
Hamburger & hotdogs
	rs2815752	0.093	0.057	0.155	1.627	0.104	-0.019	0.205
	rs543874	0.126	0.071	0.095	1.767	0.078	-0.014	0.266
	rs2867125	0.135	0.067	0.232	2.014	0.044	0.003	0.267
	rs11676272	0.112	0.058	0.144	1.945	0.052	-0.001	0.225
	rs10938397	0.129	0.049	0.195	2.662	0.008	0.034	0.225
	rs10134820	0.297	0.184	0.071	1.613	0.107	-0.064	0.659
	rs1421085	0.103	0.053	0.144	1.945	0.052	-0.001	0.206
Milk and sour milk
	rs1514175	0.008	0.004	0.074	1.706	0.088	-0.001	0.016
	rs543874	0.016	0.007	0.101	2.456	0.014	0.003	0.03
	rs11676272	0.009	0.005	0.085	1.909	0.057	0	0.019
	rs10938397	0.007	0.005	0.06	1.345	0.179	-0.003	0.016
	rs206936	0.009	0.006	0.068	1.634	0.103	-0.002	0.02
	rs2030323	0.008	0.006	0.089	1.438	0.151	-0.003	0.02
	rs3817334	0.007	0.005	0.066	1.535	0.125	-0.002	0.016
	rs7138803	0.009	0.005	0.074	1.778	0.076	-0.001	0.02
	rs2241423	0.011	0.006	0.116	1.811	0.071	-0.001	0.023
	rs12444979	0.01	0.007	0.101	1.391	0.165	-0.004	0.023
	rs1421085	0.015	0.005	0.135	2.968	0.003	0.005	0.024
	rs571312	0.015	0.006	0.101	2.502	0.013	0.003	0.026

## Sheet: S Table 3
Supplementary Table 3. Description of the interacting shared SNPs collected from https://www.snp-nexus.org/v4/, GeneCards, and GWAS catalogue https://www.ebi.ac.uk/gwas/.
SNP	Proxy for	Nearest gene (bp to TSS)	Location (GRCh38)	VEP (ensembl)	Cis eQTL (top 3 tissues)	Protein	Description in GeneCards	Associated traits from GWAS catalogue (PMIDs for associations with p<5.0x10-8)
rs2815752	original	NEGR1 (64,218)	1:72,346,757	Intergenic variant	Yes (blood, monocytes, brain)	Neuronal Growth Regulator 1	Predicted to act upstream of or within several processes, including feeding behavior; locomotory behavior; and positive regulation of neuron projection development. Predicted to be located in extracellular region and plasma membrane.	BMI (PMID: 19079261)
rs543874	original	GNPDA2 (453,922)	4:45,180,510	Intergenic variant	No	Protein transport protein Sec16B	Among its related pathways are transport to the Golgi and subsequent modification and vesicle-mediated transport. An important paralog of this gene is SEC16A.	BMI (PMID: 36376304, 30239722, 35051171), Body fat percentage (33980691, 35051171), Metabolic biomarkers (33980691), Obesity (23563607), BMI at Drinks per week (36477530), Menarche - age at onset (30595370), Waist and hip circumference (25673412), fat free mass (30593698), cheese consumption (32193382), Childhood BMI (26604143), body fat percentage – HF/CAD (Multiple trait GWAS, 33910581)
rs2867125	original	SEC16B (63,958)	1:177,920,345	Downstream gene variant	No	Transmembrane Protein 18	Predicted to enable DNA binding activity. Involved in cell migration. Diseases associated with TMEM18 include Meier-Gorlin Syndrome 4 and Leptin Deficiency Or Dysfunction.	Body size at age 10 (32376654), BMI (30239722, 36376304, 28892062 ), Weight (34594039), Body fat percentage and Fat-free mass (30593698,), Hip circumference (25673412),Waist-hip ratio (30239722), Hand grip strength (29691431), Childhood BMI (26604143, 33045005), Menarche age at onset (25231870), Cigarettes smoked per day (36376304), High-density lipoprotein levels (36376304), C-reactive protein l…
rs10938397	original	TMEM18 (54,579)	2:622,827	Intergenic variant	No	Protein transport protein Sec16B	Encodes an allosteric enzyme that catalyzes the reversible reaction converting D-glucosamine-6-phosphate into D-fructose-6-phosphate and ammonium. Variations of this gene have been reported to be associated with influencing BMI and susceptibility to obesity. A pseudogene of this gene is located on chromosome 9. Alternative splicing results in multiple transcript variants that encode different pro…	BMI (26426971, 28448500, 20935630), Smoking initiation (36477530), Cigarettes smoked per day (36477530), Type 2 diabetes (30054458, 28869590), waist circumference (36329257)
rs1421085	rs1558902 (r2=1.00)	FTO (65,350)	16:53,767,042	Intron variant	Yes	Alpha-ketoglutarate-dependent dioxygenase FTO	This gene is a nuclear protein of the AlkB related non-haem iron and 2-oxoglutarate-dependent oxygenase superfamily but the exact physiological function of this gene is not known. Diseases associated with FTO include Growth Retardation, Developmental Delay, And Facial Dysmorphism and BMI Quantitative Trait Locus 14. Among its related pathways are Glucose / Energy Metabolism and Homology Directed …	Leg lean mass (32970232), BMI (30595370, 26961502, 36329257), Body size at age 10 (32376654), Weight (34594039), Type 2 diabetes (32541925, 30297969, 32499647 ), basal metabolic rate, hip and waist circumference (31453325), Fat free mass (30593698), CRP (36376304), Body fat percentage (30593698), Principal component-derived dietary pattern 1 (32193382), Obesity (23563607, 19151714, 34836030 ), Ha…
BMI; Body mass index, (PMID)

## Sheet: S Table 1
Supplementary Table 1. Observed interaction for selected food items. The analyses were adjusted for sex, leisure time physical activity, sleep duration and 1st and 2nd principal coordinates (PC) for population structure.
Food item		Unstandardized Coefficients		Standardized Coefficients	t	p-value	95% Confidence Interval for B		BMI-GRS
		B	Std. Error	Beta			Lower Bound	Upper Bound
Dark bread	interaction term	0.004	0.002	0.409	1.652	0.099	-0.001	0.008	a
Biscuits & cookies	interaction term	-0.074	0.051	-0.26	-1.444	0.149	-0.175	0.027	c
Biscuits & cookies	interaction term	-0.041	0.026	-0.157	-1.589	0.112	-0.091	0.01	c, e
Sugary juice drink	interaction term	1.724	1.139	0.344	1.513	0.131	-0.511	3.959	b
Sweets & chocolade	interaction term	0.012	0.007	0.498	1.755	0.08	-0.001	0.026	a
Sweets & chocolade	interaction term	5.214	2.772	0.499	1.881	0.06	-0.225	10.653	b
Pizza	interaction term	0.03	0.012	0.809	2.398	0.017	0.005	0.054	a
Pizza	interaction term	8.209	4.653	0.531	1.764	0.078	-0.921	17.339	b
Pizza	interaction term	0.292	0.154	0.395	1.9	0.058	-0.01	0.594	c
Hamburger & hotdog	interaction term	-0.017	0.012	-0.375	-1.408	0.153	-0.04	0.007	d
Hamburger & hotdog	interaction term	-0.103	0.059	-0.161	-1.759	0.079	-0.219	0.012	d, e
Milk & sour milk	interaction term	-0.054	0.023	-0.438	-2.401	0.017	-0.099	-0.01	c
Milk & sour milk	interaction term	-0.005	0.002	-0.587	-2.059	0.04	-0.01	0	d
a sum of risk alleles
b effect sizes from Speliotes [21]
c effect sizes from Fin-HIT [52]
d effect size is the ratio between Fin-HIT and Speliotes
e dichotomized BMI-GRS
